# Supplementary material for: Enriched Aptamer Libraries in Fluorescence-Based Assays for Rikenella microfusus-Specific Gut Microbiome Analyses
Source: Microorganisms. 2023 Sep 9;11(9):2266. doi: 10.3390/microorganisms11092266 (PMC10535755; doi:10.3390/microorganisms11092266)
Supplement: Supplementary file 1 [file microorganisms-11-02266-s001.zip]

Archive with 1 entries (1 files):
- microorganisms-2554790-supplementary.pdf
